# Supplementary material for: Polygraphic Results in High-Risk Infants Aged Under 3 Months
Source: Clocks Sleep. 2025 Aug 12;7(3):42. doi: 10.3390/clockssleep7030042 (PMC12372125; doi:10.3390/clockssleep7030042)
Supplement: Supplementary file 1 [file clockssleep-07-00042-s001.zip]

Archive with 1 entries (1 files):
- clockssleep-3776878-supplementary.pdf
